# Supplementary material for: Ab Initio Insight into the Interaction of Metal-Decorated Fluorinated Carbon Fullerenes with Anti-COVID Drugs
Source: Int J Mol Sci. 2022 Feb 21;23(4):2345. doi: 10.3390/ijms23042345 (PMC8879019; doi:10.3390/ijms23042345)
Supplement: Supplementary file 1 [file ijms-23-02345-s001.zip]

Archive with 1 entries (1 files):
- ijms-1585476-supplementary.pdf
